# Supplementary material for: Genome-wide identification of calcium-dependent protein kinase (CDPK) family members in Phaseolus vulgaris L. and expression analysis during abiotic stresses
Source: PeerJ. 2025 Oct 20;13:e20217. doi: 10.7717/peerj.20217 (PMC12548640; doi:10.7717/peerj.20217)
Supplement: Supplemental Information 4 [file peerj-13-20217-s004.xls]

## Sheet: Sheet1
ITEM TO CHECK	IMPORTANCE	CHECKLIST
EXPERIMENTAL DESIGN
Definition of experimental and control groups	E	In line 166-170
Number within each group	E	In line 159
Assay carried out by core lab or investigator's lab?	D
Acknowledgement of authors' contributions	D
SAMPLE
Description	E	In line 159
Volume/mass of sample processed	D
Microdissection or macrodissection	E	In line 173 (leaf tissue)
Processing procedure	E
If frozen - how and how quickly?	E
If fixed - with what, how quickly?	E
Sample storage conditions and duration (especially for FFPE samples)	E	In line 173 (genotypes was stored in liquid nitrogen and preserved at −80 °C until the analysis was performed)
NUCLEIC ACID EXTRACTION
Procedure and/or instrumentation	E
Name of kit and details of any modifications	E	In Line 182 (SensiFAST cDNA Synthesis Kit (Cat No: Bio-65053, UK)
Source of additional reagents used	D
Details of DNase or RNAse treatment	E
Contamination assessment (DNA or RNA)	E	In line 179-181
Nucleic acid quantification	E	In line 179-181
Instrument and method	E	In line 179-181
Purity (A260/A280)	D
Yield	D
RNA integrity method/instrument	E	In line 179
RIN/RQI or Cq of 3' and 5' transcripts	E
Electrophoresis traces	D
Inhibition testing (Cq dilutions, spike or other)	E
REVERSE TRANSCRIPTION
Complete reaction conditions	E
Amount of RNA and reaction volume	E	In line 187-188
Priming oligonucleotide (if using GSP) and concentration	E	In line 186 ( Forward and Reverse primers concentrations: (10 μM) 0.2 - 2 μl )
Reverse transcriptase and concentration	E	In line 1856( Forward and Reverse primers concentrations: (10 μM) 0.2 - 2 μl
Temperature and time	E	In line 186 ( Initial Denaturation: 95°C,300sec.;Denature:95°C,10-30 sec.;Annealing:55 - 68°C,10-60 sec;Melting Curve: 65-95°C, 2-5sec/step)
Manufacturer of reagents and catalogue numbers	D
Cqs with and without RT	D*
Storage conditions of cDNA	D
qPCR TARGET INFORMATION
If multiplex, efficiency and LOD of each assay.	E
Sequence accession number	E	In line 151-153
Location of amplicon	D
Amplicon length	E	In line 151-153
In silico specificity screen (BLAST, etc)	E	In line 150
Pseudogenes, retropseudogenes or other homologs?	D
Sequence alignment	D
Secondary structure analysis of amplicon	D
Location of each primer by exon or intron (if applicable)	E
What splice variants are targeted?	E
qPCR OLIGONUCLEOTIDES
Primer sequences	E	In line 193; Suplementary table-2
RTPrimerDB Identification Number	D
Probe sequences	D**
Location and identity of any modifications	E
Manufacturer of oligonucleotides	D
Purification method	D
qPCR PROTOCOL
Complete reaction conditions	E	In line 187-190
Reaction volume and amount of cDNA/DNA	E	In line 186
Primer, (probe), Mg++ and dNTP concentrations	E	In line 186
Polymerase identity and concentration	E	In line 186 (Taq DNA Polymerase (antibody mediated)
Buffer/kit identity and manufacturer	E	In line 186
Exact chemical constitution of the buffer	D
Additives (SYBR Green I, DMSO, etc.)	E	In line 186
Manufacturer of plates/tubes and catalog number	D
Complete thermocycling parameters	E	In line 189-190
Reaction setup (manual/robotic)	D
Manufacturer of qPCR instrument	E	In Line 185
qPCR VALIDATION
Evidence of optimisation (from gradients)	D
Specificity (gel, sequence, melt, or digest)	E	In line 193 (Table S2)
For SYBR Green I, Cq of the NTC	E
Standard curves with slope and y-intercept	E
PCR efficiency calculated from slope	E
Confidence interval for PCR efficiency or standard error	D
r2 of standard curve	E
Linear dynamic range	E
Cq variation at lower limit	E
Confidence intervals throughout range	D
Evidence for limit of detection	E
If multiplex, efficiency and LOD of each assay.	E
DATA ANALYSIS
qPCR analysis program (source, version)	E
Cq method determination	E	In line 191 (The 2−ΔΔCT technique )
Outlier identification and disposition	E
Results of NTCs	E	In line 332
Justification of number and choice of reference genes	E	In line 192 (The housekeeping gene used was the β-actin )
Description of normalisation method	E	In line 192 ( Livak & Schmittgen)
Number and concordance of biological replicates	D
Number and stage (RT or qPCR) of technical replicates	E	In line 174 (Three biological replicates )
Repeatability (intra-assay variation)	E
Reproducibility (inter-assay variation, %CV)	D
Power analysis	D
Statistical methods for result significance	E	In line 194(ANOVA)
Software (source, version)	E	In line 195 (GraphPad Prism 7)
Cq or raw data submission using RDML	D
Table 1. MIQE checklist for authors, reviewers and editors. All essential information (E) must be submitted with the manuscript. Desirable
information (D) should be submitted if available. If using primers obtained from RTPrimerDB, information on qPCR target, oligonucleotides,
protocols and validation is available from that source.
*: Assessing the absence of DNA using a no RT assay is essential when first extracting RNA. Once the sample has been validated as
RDNA-free, inclusion of a no-RT control is desirable, but no longer essential.
**: Disclosure of the probe sequence is highly desirable and strongly encouraged. However, since not all commercial pre-designed assay
vendors provide this information, it cannot be an essential requirement. Use of such assays is advised against.
